# Supplementary material for: Deep-Ultraviolet Transparent Electrode Design for High-Performance and Self-Powered Perovskite Photodetector
Source: Nanomaterials (Basel). 2023 Nov 20;13(22):2979. doi: 10.3390/nano13222979 (PMC10675135; doi:10.3390/nano13222979)
Supplement: Supplementary file 1 [file nanomaterials-13-02979-s001.zip]

Archive with 1 entries (1 files):
- nanomaterials-2708657-supplementary.pdf
